# Supplementary material for: Skeletal Muscles of Sedentary and Physically Active Aged People Have Distinctive Genic Extrachromosomal Circular DNA Profiles
Source: Int J Mol Sci. 2023 Feb 1;24(3):2736. doi: 10.3390/ijms24032736 (PMC9917053; doi:10.3390/ijms24032736)
Supplement: Supplementary file 1 [file ijms-24-02736-s001.zip]

Archive with 1 entries (1 files):
- ijms-2101316-supplementary.pdf
